# Supplementary material for: Masticatory dysfunction in patients with diabetic neuropathy: A cross-sectional study
Source: PLoS One. 2022 Jun 6;17(6):e0269594. doi: 10.1371/journal.pone.0269594 (PMC9170089; doi:10.1371/journal.pone.0269594)
Supplement: S1 File — (XLSX) [file pone.0269594.s001.xlsx]

## Sheet: 分析用final
No.	Sex Male: 1 Female: 0	Age (years)	Height (m)	Weight (kg)	BMI (kg/m2)	Current smoking Smoking: 1 No smoking: 0	Duration of diabetes (years)	Systolic blood pressure (mmHg)	Diastolic blood pressure (mmHg)	HbA1c (%)	UAE (mg/day)	eGFR (ml/min/1.73 m2)	Diabetic neuropathy Neuropathy: 1 No neuropathy: 0	Diabetic retinopathy Retinopathy: 1 No retinopathy: 0	Stage of diabetic nephropathy	Number of remaining teeth	Number of moving teeth	PISA (mm2)	Masticatory efficiency (mg/dL)
1	0	53	1.55	42	17.5	0	10	94	47	7.3	7.38	79	0	0	1	28	0	1212.44	186.5
2	1	65	1.594	58.3	22.9	0	4	144	84	8.5	203.7	65	1	1	3	13	7	1028.16	78
3	1	68	1.648	53.2	19.6	0	23	203	111	17.8	5	20	1	1	4	28	0	614.11	243
4	0	69	1.52	59.8	25.9	1	10	138	94	13.1	124.2	60	1	1	3	22	0	57.54	153.5
5	0	38	1.736	78.2	25.9	0	12	145	84	7.9	20.135	88	1	1	2	27	0	183.39	195
6	1	82	1.549	61.4	25.6	0	17	121	61	9.2	7.975	77	1	0	1	10	2	146.2	86
7	1	67	1.643	69.9	25.9	1	39	123	71	7.7	15.84	73	1	1	1	19	10	670.7	174.5
8	0	48	1.52	66.9	29	0	11	124	79	10.6	14.845	101	1	0	1	28	0	539.6	120.5
9	1	83	1.583	58.3	23.3	0	40	106	69	10.5	74.11	36	1	1	2	25	2	941.55	153.5
10	1	67	1.67	59.7	21.4	0	1	135	84	14.3	11.75	66	0	0	1	20	0	188.4	152
11	1	35	1.73	138	46.1	1	6	107	72	7.1	135.01	62	0	0	2	28	0	1369.55	215.5
12	1	54	1.626	74.2	28.1	0	25	151	92	11	3520	83	0	1	3	23	12	985.06	218.5
13	0	70	1.578	59.3	23.8	0	22	159	73	8.7	6100	16	1	1	4	10	0	804.24	108.5
14	1	43	1.67	121.8	43.7	1	3	123	73	8	28	87	0	0	1	28	0	1312.13	209.5
15	0	44	1.58	88	35.3	0	10	133	85	8.3	6.2	103	0	0	1	32	0	277.29	155.5
16	0	64	1.552	47.7	19.8	0	4	131	78	8.7	5	73	1	0	1	28	0	363.15	196
17	1	77	1.66	58.4	21.2	0	10	139	78	8.6	5	99	1	1	1	22	3	701.62	127
18	0	81	1.46	53.4	25.1	0	26	139	90	8.9	72.9	39	1	0	2	27	0	501.9	120.5
19	0	67	1.52	50.9	22	0	3	131	80	8.8	9	78	0	0	1	29	0	135.27	226
20	1	72	1.735	83.1	27.6	0	1	129	98	12.1	5	55	1	0	1	10	4	290.88	129.5
21	0	69	1.477	63.2	29	0	10	146	46	12	1435	25	1	0	4	23	2	1923.46	99.5
22	1	41	1.75	149	48.7	0	3	138	82	8.6	25.75	113	0	0	1	29	0	1006.91	279.5
23	0	51	1.538	90.6	38.3	0	7	217	112	7.5	706.6	35	1	0	4	19	0	438.04	83.5
24	1	78	1.643	56.7	21	0	22	103	59	11.6	30.59	62	1	0	2	19	2	206.14	107
25	1	76	1.615	56.7	21.7	0	20	149	74	9.3	14	68	1	0	1	8	6	87.44	145.5
26	1	75	1.72	70.2	23.7	0	0	114	76	10.8	10.46	70	1	0	1	11	2	284.32	187
27	0	46	1.61	68	26.2	0	7	126	68	9.6	167.62	74	1	0	2	21	0	372.94	88
28	1	72	1.61	50.7	19.6	1	0	126	90	10.6	95	62	1	0	2	30	0	237.83	279.5
29	0	33	1.52	46.2	20	0	0	83	61	12	6.24	107	0	0	1	28	0	98.71	181
30	1	55	1.76	93.4	30.2	0	5	145	92	11	38.8	89	1	0	2	31	13	2498.03	248
31	1	71	1.7	67	23.2	1	21	139	64	12.2	252	76	1	1	2	22	0	89.07	201
32	1	63	1.63	43.6	16.4	0	10	152	78	10.9	258	53	1	1	3	24	1	1248.3	198.5
33	1	82	1.587	52.9	21	0	16	107	59	9.6	5	66	1	0	1	30	0	50.76	161
34	1	80	1.729	43	14.4	1	3	131	80	9.8	22.12	96	1	0	1	15	7	408.53	56.5
35	0	74	1.45	60.8	28.9	0	19	123	85	15.4	16.29	19	1	0	4	25	1	205.14	168
36	0	68	1.51	76.4	33.5	0	24	128	64	9	101.6	41	1	1	2	28	2	119.01	202
37	0	48	1.632	36.1	13.6	0	0	109	84	11.3	20.8	144	1	0	1	18	0	192.86	200
38	0	58	1.585	81.2	32.3	0	13	163	104	12.1	78.45	63	1	1	2	25	0	402.3	131.5
39	0	51	1.546	54	22.6	1	16	90	61	13.1	920.5	126	1	1	3	25	0	741.62	107.5
40	0	28	1.619	68.9	26.3	1	0	126	66	9.4	10	179	0	0	1	28	0	777.68	193
41	0	39	1.736	75.6	25.1	0	10	164	97	9.2	43.26	94	1	1	2	27	0	456.88	243.5
42	1	72	1.682	58.2	20.6	1	15	142	95	8.2	22.1	90	1	0	1	12	2	193.27	182
43	1	85	1.556	47.4	19.6	0	25	117	59	8.1	80.87	83	1	0	2	22	0	230	230
44	1	58	1.616	67	25.7	0	1	103	89	13.2	12.6	99	1	0	1	8	0	148.47	53.5
45	1	47	1.729	78.3	26.2	1	0	126	86	13	80.12	121	0	0	2	24	0	34.43	139
46	0	73	1.46	49.4	23.2	0	20	138	74	10.1	13	96	1	0	2	14	0	242.19	115.5
47	0	86	1.503	50.6	22.4	0	12	123	82	12.7	4.82	60	1	0	1	28	0	419.18	189.5
48	0	73	1.608	64.7	25	0	10	153	88	9.8	86.07	66	1	0	2	28	0	256.23	243.5
49	1	58	1.78	51.4	16.2	1	13	140	85	6.9	63.66	50	1	0	2	25	0	311.48	128.5
50	1	39	1.672	70.5	25.2	1	19	143	90	12.9	7211	35	1	1	3	30	16	1851.17	185
51	0	33	1.493	43	19.3	1	0	92	58	14.1	19.2	86	0	0	2	29	0	107.28	160
52	0	67	1.624	75.4	28.6	0	14	107	75	7.2	5	30	1	0	1	24	0	34.21	133
53	0	68	1.52	59	25.5	0	15	119	81	12.3	20.9	113	0	0	1	22	0	391.48	152.5
54	1	65	1.76	84.7	27.3	0	5	130	83	14.1	56.94	45	1	0	2	26	6	1966.98	138.5
55	1	42	1.855	92.9	27	1	13	141	88	11.9	46.3	98	1	1	2	2	0	29.95	97
56	1	73	1.605	55.9	21.7	1	1	127	80	7.5	5	54	0	0	1	30	0	611.02	243.5
57	0	35	1.587	90.1	35.8	0	4	121	92	9.8	43.57	104	0	0	2	28	4	2229.68	335
58	0	78	1.451	67.1	31.9	0	5	148	81	7.1	12.96	33	1	0	1	29	4	887.15	86.5
59	0	61	1.61	81	31.2	0	12	135	76	11	18.7	94	0	0	1	21	1	376.85	183
60	0	73	1.5	90.7	40.3	0	23	170	83	9.8	35.28	46	1	1	2	26	1	555.55	139.5
61	0	74	1.53	44.7	19.1	0	31	129	65	13	1750	20	0	1	4	28	0	351.53	175.5
62	1	67	1.57	69.2	28.1	1	7	145	88	8.2	297.4	76	1	0	2	22	7	1654.39	112
63	1	60	1.77	57.8	18.4	0	7	145	79	8.5	12.86	118	0	1	1	26	1	737.21	150.5
64	0	28	1.568	116.8	47.5	0	6	120	76	8	23.11	139	0	0	1	29	5	859.66	311.5
65	1	53	1.714	83.4	28.4	0	12	117	88	10.2	13.91	115	1	0	1	28	0	406.79	154
66	0	57	1.51	54.8	24	0	10	117	68	10.4	5.71	61	1	1	1	9	1	14.33	64
67	0	62	1.54	72.4	30.5	0	8	147	87	12.2	181.3	49	1	0	2	22	0	409.69	149.5
68	0	73	1.475	56.5	26	0	33	140	83	12.5	28.88	62	1	1	2	18	0	952.12	138.5
69	1	66	1.69	66	23.1	0	15	115	66	9.8	50	42	1	1	2	27	0	233.37	147
70	0	59	1.48	66	30.1	0	20	145	92	9.6	49	76	0	1	1	26	0	552.59	192
71	1	61	1.722	55	18.5	0	1	94	67	9.5	5.76	65	1	0	2	26	0	177.88	127
72	1	77	1.615	55.5	21.3	0	10	100	52	8.4	56.27	55	0	0	2	28	1	261.14	208
73	1	36	1.75	56.9	18.6	1	1	108	70	13.4	33.05	189	0	0	2	24	0	730.8	232
74	0	51	1.51	56.8	24.9	1	15	117	56	13.3	361.3	50	1	0	3	16	8	603.57	71
75	1	44	1.69	54.9	19.2	0	14	111	73	10.6	15.675	87	0	1	1	26	0	984.11	203
76	0	38	1.654	77.5	28.3	1	3	136	85	8	5	60	1	0	1	30	0	148.25	237
77	1	76	1.625	65.8	24.9	0	1	140	79	14.6	19.4	80	1	0	1	9	9	620.25	185
78	0	65	1.582	62	24.8	0	2	145	94	10.9	9.5	92	1	0	1	28	0	901.24	192.5
79	1	80	1.682	60	21.2	0	40	139	69	9.8	103.3	69	1	0	2	2	0	47.96	26
80	1	53	1.714	54.2	18.4	1	4	111	68	10.6	5	83	0	0	1	26	0	0	219
81	0	68	1.533	64.3	27.4	0	10	114	78	10.5	1808	37	1	1	3	28	0	116.1	193.5
82	0	53	1.569	60	24.4	0	8	138	107	8.5	17	83	1	0	1	28	0	168.06	199.5
83	0	48	1.632	46.1	17.3	0	0	127	78	11.4	260	93	1	0	3	18	0	272.19	149
84	1	70	1.652	62	22.7	1	30	139	98	8.9	68.47	75	1	0	2	12	1	118.42	115
85	0	42	1.528	47.6	20.4	1	9	108	80	10.7	6.65	71	1	0	1	17	0	142.74	132.5
86	1	71	1.694	100.4	35	0	10	146	77	9.1	23.1	38	1	0	1	2	1	0	222
87	0	78	1.462	33.2	15.5	0	20	108	75	12.7	12.2	71	1	0	2	6	4	412.06	102
88	0	88	1.48	50.6	23.1	0	9	150	67	11	5	60	1	0	3	5	0	199.65	122
89	1	73	1.61	58.2	22.5	0	15	144	88	8.5	59.6	71	1	0	2	9	6	606.75	130.5
90	1	85	1.639	76.3	28.4	0	4	106	36	11.1	5.4	32	1	1	1	25	0	872.24	188
91	0	66	1.581	74.2	29.7	0	5	108	68	9.9	5	42	0	0	1	19	2	355.05	119
92	1	39	1.81	102.4	31.3	0	1	120	68	11.3	32.3	90	0	0	2	28	0	449.9	310.5
93	1	40	1.767	74	23.7	1	0	123	67	14.2	14.35	124	0	0	1	27	0	712.67	238
94	0	79	1.51	51.2	22.5	0	5	164	91	9.7	9.32	60	0	1	1	27	0	724.56	223.5
95	1	67	1.59	54.8	21.7	0	2	108	60	7.5	16.7	84	1	0	1	19	16	1098.84	127
96	0	70	1.581	86.2	34.5	0	35	134	77	10.7	5	40	1	0	1	17	1	127.08	150.5
97	0	27	1.584	53.6	21.4	0	24	100	67	5.8	5	148	0	1	1	28	0	284.46	179.5
98	1	51	1.712	113.1	38.6	0	5	103	86	8.6	48.8	47	1	0	2	28	0	244.67	249
99	1	57	1.756	85.9	27.9	0	0	132	79	13.6	12.2	88	0	0	1	24	0	911.25	168.5
100	0	77	1.43	45.7	22.3	0	25	126	67	8.7	15.18	86	0	0	2	22	7	239.51	202
101	1	66	1.705	62.2	21.4	1	31	137	72	7.6	3617.1	20	1	1	4	10	7	119.86	75.5
102	0	73	1.52	50.2	21.7	0	7	102	72	9.8	12	93	1	0	1	28	0	267.25	187
103	0	81	1.539	75.1	31.7	0	27	138	68	8.8	18.91	56	1	1	1	15	1	958.12	201.5
104	0	67	1.55	49.2	20.5	0	18	136	73	7.6	7.7	68	1	0	2	10	4	98.23	80.5
105	1	18	1.737	100.9	33.4	0	0	142	81	13.1	47.66	121	0	0	2	28	0	777.59	156.5
106	1	46	1.71	98	33.5	0	3	130	99	11.2	33.9	87	1	0	2	28	0	1753.66	156.5
107	1	74	1.606	59.1	22.9	0	2	160	90	11.1	6	72	0	0	1	2	0	41.25	48
108	1	84	1.56	69	28.4	0	9	140	78	9.3	72.5	43	0	0	2	25	0	440.69	276
109	0	27	1.589	59.8	23.7	1	4	131	88	8.5	22.4	160	1	0	1	27	0	95.74	184.5
110	0	76	1.475	69.6	32	1	3	115	60	10	64.65	62	1	0	2	26	2	381.63	269.5
111	0	82	1.556	71.7	29.6	0	16	124	75	7	6.6	30	1	0	1	22	3	383.93	228.5
112	0	53	1.589	97.4	38.6	0	2	131	83	10.7	22.47	88	1	0	1	29	0	1047.83	197
113	1	69	1.778	73.3	23.2	0	7	136	86	7.1	5	78	1	0	1	31	2	771.71	267.5
114	0	58	1.56	49	20.1	0	2	140	70	9.6	21.6	107	0	0	1	28	0	66.68	270.5
115	1	71	1.592	76.9	30.3	0	10	130	82	10.1	5	76	1	0	1	16	0	940.45	174
116	1	48	1.675	111.9	39.9	0	8	135	94	11.6	462.8	47	1	0	3	27	0	92.75	148
117	1	45	1.8	65.5	20.2	0	14	110	69	10.1	19.52	116	1	0	1	28	0	485.4	247.5
118	1	59	1.735	99	32.9	0	4	124	76	9.1	10.55	86	1	0	2	28	0	670.71	195
119	1	41	1.79	87.9	27.4	0	0	135	91	11.6	25.13	134	1	0	1	28	1	677.47	213.5
120	1	72	1.651	61.5	22.6	0	29	108	73	8.8	64.1	20	1	0	4	26	0	210.06	209
121	1	67	1.615	61.3	23.5	1	15	122	60	11.3	12.25	83	1	0	1	22	12	513.78	92
122	1	53	1.733	80.3	26.7	0	0	115	85	7.8	129.3	73	0	0	2	24	1	755.34	164.5
123	1	71	1.71	69	23.6	0	19	142	71	7.7	46.84	48	1	0	2	30	0	433.85	283.5
124	0	74	1.5	49.2	21.9	0	19	137	80	9.7	110.19	67	1	0	2	21	0	62.74	213
125	1	75	1.612	51.5	19.8	0	20	110	61	9	19.36	57	1	1	1	8	7	73.78	202.5
126	1	83	1.55	60	25	0	58	122	64	9.8	48.23	74	1	0	2	19	3	209.73	158.5
127	1	28	1.791	73	22.8	1	0	106	73	11.4	5	117	0	0	1	32	0	289.58	216.5
128	1	74	1.719	64.9	22	0	4	141	76	8.4	16.7	70	1	0	1	15	2	278.22	171
129	1	65	1.715	70	23.8	0	17	130	67	12	64.775	67	1	1	2	8	3	72.03	214
130	1	47	1.69	51.5	18	0	4	130	97	9.3	1054	9	1	0	4	26	0	730.26	166
131	1	63	1.684	49.3	17.4	0	2	100	74	12.4	14.5	71	0	0	1	28	1	766.64	272.5
132	0	49	1.61	70	27	0	32	129	69	8.4	7.15	63	0	0	1	28	3	256.03	144
133	0	66	1.544	54.4	22.8	0	21	138	76	8.2	5	67	0	0	1	27	0	321.56	262
134	0	31	1.61	53	20.4	0	0	124	93	7.4	13.14	86	0	0	2	28	0	30.64	167.5
135	1	67	1.691	59.7	20.9	0	0	135	87	10.8	11	43	0	0	1	14	5	422.88	141.5
136	1	47	1.74	70.7	23.4	0	0	100	71	9.9	6.27	79	1	0	1	28	6	582.1	214
137	1	78	1.587	60.3	23.9	0	4	178	90	16.5	73.24	97	1	0	2	28	3	768.49	116
138	1	47	1.497	62.6	27.9	0	2	113	72	10.3	8	98	1	0	1	31	0	26	247.5
139	1	70	1.7	68.6	23.7	1	28	124	69	9.4	141	62	1	0	3	22	5	559.26	171
140	1	74	1.679	82.4	29.2	0	17	129	63	8.9	24.05	27	1	1	4	26	0	666.17	213
141	1	69	1.744	67.7	22.3	0	0	142	93	12.1	68.7	55	1	0	2	22	2	173.98	158
142	1	69	1.675	77	27.4	0	15	144	77	9.7	18.75	49	1	0	1	25	5	186.43	182.5
143	1	49	1.717	77.9	26.4	1	3	115	74	12.6	18.4	82	1	0	1	10	0	190.16	154.5
144	1	71	1.683	70.5	24.9	0	2	128	78	8.9	25.28	93	0	0	1	29	0	308.2	353
145	1	63	1.61	53	20.4	0	1	143	80	11.2	13.15	67	1	0	1	28	1	160.23	265
146	0	58	1.53	61.5	26.3	0	0	128	76	12.8	23.7	105	1	0	1	26	0	563.9	126.5
147	0	65	1.507	104.7	46.1	0	16	136	96	8.6	13.01	76	1	1	1	14	5	357.01	136.5
148	1	43	1.58	58.9	23.6	1	0	157	89	10.4	11.82	90	0	0	1	29	4	2032.99	182
149	1	71	1.568	63.2	25.7	0	11	133	77	8.9	41.75	75	1	0	2	23	1	518.92	83
150	1	70	1.699	44.5	15.4	0	0	111	70	9.2	16.73	80	1	0	1	25	3	725.83	173
151	0	60	1.505	62	27.4	0	8	119	53	9.8	5	75	1	0	1	9	2	299.29	136.5
152	1	43	1.78	86	27.1	0	20	167	106	7.3	9519	29	1	1	2	29	0	747.82	163
153	0	69	1.489	58.9	26.6	0	28	175	100	9	15.525	38	1	1	2	22	0	1373.64	105.5
154	1	36	1.595	72.5	28.5	0	6	117	91	13	21.125	70	1	0	1	28	0	999.61	206.5
155	0	38	1.51	89.7	39.3	0	18	134	84	14.3	5	78	1	1	1	31	8	2036.63	127
156	0	61	1.485	63.5	28.8	0	10	127	76	9.3	5	106	1	1	2	24	0	353.66	190.5
157	1	23	1.79	86.2	26.9	0	0	135	76	12.6	22.17	129	1	0	1	32	0	1140.33	142.5
158	1	72	1.6	56.3	22	0	1	120	77	10.7	55.95	46	1	0	2	22	0	658.29	168
159	1	46	1.74	81	26.8	1	12	124	78	11.5	13.25	71	0	0	1	26	1	413.44	204
160	1	64	1.643	73	27	1	10	112	71	9.9	6.24	76	1	0	1	26	4	886.04	117
161	1	70	1.6	60.3	23.6	0	8	132	71	14.7	11.5	82	1	0	1	15	5	538.54	154
162	1	73	1.662	65	23.5	0	4	116	86	8.6	36.73	81	0	0	2	10	2	148.13	179.5
163	1	80	1.55	44.5	18.5	0	48	118	59	8.3	24.39	84	1	1	1	24	2	155.08	227
164	1	54	1.663	68.9	24.9	1	0	144	93	13.3	20.6	88	1	0	1	17	3	156.39	83
165	1	69	1.595	67.9	26.7	0	5	132	77	11.8	31.9	35	0	0	2	3	3	184.12	86
166	0	79	1.435	46.8	22.7	0	27	109	66	10.3	16	84	0	0	1	21	8	468.91	254.5
167	0	55	1.55	55.6	23.1	0	0	156	84	9.4	7.6	89	1	0	1	28	0	531.36	197.5
168	1	42	1.707	52.2	17.9	1	6	139	93	9.7	3.71	110	0	1	1	32	0	151.03	160
169	0	59	1.381	53.3	27.9	0	20	140	93	9.6	11.7	95	1	1	1	27	0	1835.17	138.5
170	1	68	1.606	70.6	27.4	0	23	124	77	10.2	35.95	90	1	1	2	29	7	1042.97	134
171	1	70	1.665	70.2	25.3	0	9	92	76	8.7	5	58	0	0	1	19	4	756.15	84.5
172	0	45	1.632	80.6	30.3	1	1	113	89	12.5	30.6	81	1	0	2	28	0	836.5	210
